# Supplementary material for: Apoptosis Detection in Retinal Ganglion Cells Using Quantitative Changes in Multichannel Fluorescence Colocalization
Source: Biosensors (Basel). 2022 Aug 28;12(9):693. doi: 10.3390/bios12090693 (PMC9496076; doi:10.3390/bios12090693)
Supplement: Supplementary file 1 [file biosensors-12-00693-s001.zip]

Archive with 1 entries (1 files):
- biosensors-1808371-supplementary.pdf
